# Supplementary material for: A MST1–FOXO1 cascade establishes endothelial tip cell polarity and facilitates sprouting angiogenesis
Source: Nat Commun. 2019 Feb 19;10:838. doi: 10.1038/s41467-019-08773-2 (PMC6381131; doi:10.1038/s41467-019-08773-2)
Supplement: Supplementary file 10 — Source Data [file 41467_2019_8773_MOESM10_ESM.xlsx]

## Sheet: Figure 1c,1f
Figure 1c
	Radial length (mm)	No.branching point	Vascular density
wt1	1.47898	182	31.1479
wt2	1.49746	220	41.6718
wt3	1.78752	198	39.1251
wt4	1.77912	197	36.709
wt5	1.74889	168	34.2581
wt6	1.66967	207	37.0813
Mean	1.66027	195.333	36.6655
SD	0.139736	18.3267	3.67497
ko1	1.04011	123	7.265
ko2	1.26396	135	13.6733
ko3	1.49278	152	16.9667
ko4	1.5446	123	16.2393
ko5	1.32761	142	19.0606
ko6	1.45363	153	15.9695
Mean	1.35378	138	14.8624
SD	0.185927	13.3866	4.10631
Figure 1f
	Sprout/field	Sprout length	Filopodia/field	Filopodia/sprout	Angle of ERG+ ECs	Nuclear ellipticity
wt1	7.75	37.902	42.25	7.2	64.7336	2.9109
wt2	6.5	41.4234	48.5	8.4	63.9812	2.7603
wt3	4.75	40.0995	37.25	7.2	71.3228	2.4609
wt4	7.25	35.1541	47.75	6.4	68.5972	2.7693
wt5	6.75	41.0123	38.25	8.4	74.3878	2.3261
Mean	6.6	39.1183	42.8	7.52	68.6045	2.6455
SD	1.14018	2.60085	5.21536	0.867179	4.39302	0.242403
ko1	2.5	10.7082	14.5	9.8	19.2731	1.3381
ko2	3	10.9133	16.5	5.8	19.8562	1.6706
ko3	3.75	18.9762	12.5	7.8	8.6546	1.5157
ko4	3.25	16.7286	15	7	12.5686	1.392
ko5	1.75	20.814	15.5	8.2	13.7367	1.4224
Mean	2.85	15.6281	14.8	7.72	14.8178	1.46776
SD	0.762398	4.63004	1.48324	1.48054	4.72884	0.130433

## Sheet: Figure 2c, 2e, 2h, 2j
Figure 2c
	Radial length	Vascular density (Superficial)	Vascular density (Deep)
wt1	2.0056	23.2671	35.9347
wt2	1.9857	21.8917	34.9247
wt3	1.9684	28.1877	24.1151
wt4	2.0639	32.1951	38.2501
wt5	1.973	29.0896	28.0527
Mean	1.99932	26.9262	32.2555
SD	0.0388726	4.26521	5.92718
ko1	1.7991	16.5141	0.3652
ko2	1.8238	15.3954	0.1978
ko3	1.9378	20.3826	0.2631
ko4	1.81	12.6565	0.1734
ko5	1.9481	25.2432	0.1453
Mean	1.86376	18.0384	0.22896
SD	0.0729092	4.89076	0.0877265
Figure 2e
	Perpendicular growth
wt1	33.185
wt2	35.003
wt3	36.364
wt4	38.185
wt5	34.091
Mean	35.3656
SD	1.96576
ko1	15.603
ko2	15.596
ko3	14.686
ko4	10.133
ko5	11.55
Mean	13.5136
SD	2.51797
Figure 2h
	RBC Leakage
wt1	2.4569
wt2	2.3099
wt3	3.4937
wt4	0.7123
wt5	6.6528
Mean	3.12512
SD	2.20869
ko1	1.729
ko2	3.1967
ko3	2.7024
ko4	2.4532
ko5	10.1253
Mean	4.04132
SD	3.44201
Figure 2j
	Vascular density (Cortex)	Vascular density (Striatum)	Vascular density (Cerebellum)	Glut Intensity
wt1	29.5849	27.6984	22.4185	109.308
wt2	39.9089	24.8854	27.699	101.057
wt3	27.4559	24.4374	23.7404	63.6793
wt4	37.0157	29.7856	21.6301	99.0075
wt5	29.7897	29.7856	26.0934	126.949
Mean	32.751	27.3185	24.3163	100
SD	5.39108	2.57576	2.53721	23.0986
ko1	33.0488	25.4453	16.7075	104.027
ko2	25.7043	29.593	15.1058	118.791
ko3	33.0488	28.3064	16.3894	106.226
ko4	41.7893	32.6253	13.4998	106.045
ko5	33.0488	24.8871	15.5371	72.7059
Mean	33.328	28.1714	15.4479	101.559
SD	5.69974	3.16602	1.26423	17.1568

## Sheet: Figure 3e
Figure 3e
	Nuclear FOXO1/ECs	Angpt2 Intensity
wt1	16.606	104.383
wt2	23.7421	69.9331
wt3	20.1233	112.742
wt4	21.2204	129.983
wt5	28.8182	82.9594
Mean	22.102	100
SD	4.54686	23.8481
ko1	6.6138	15.4904
ko2	1.6949	26.4966
ko3	2.0348	47.381
ko4	2.1877	23.4401
ko5	1.4213	13.2536
Mean	2.7905	25.2123
SD	2.15796	13.5441

## Sheet: Figure 4c, 4h
Figure 4c
	Radial length	Vascular density
wt1	1.4533	35.9921
wt2	1.4445	27.8821
wt3	1.3331	35.7694
wt4	1.4115	41.4493
wt5	1.5833	34.8094
wt6	1.6697
Mean	1.48257	35.1805
SD	0.122362	4.84014
ko1	0.8886	36.1984
ko2	0.9855	31.4716
ko3	1.0035	37.1918
ko4	0.945	29.2419
ko5	1.0054	25.262
ko6	1.1258
Mean	0.9923	31.8731
SD	0.0789386	4.94439
Figure 4h
	Sprout length	Sprouts/field	Filopodia/field	Angle of ERG+ ECs	Nuclear ellipticity
wt1	56.9973	7.5	50.75	80.987	2.6461
wt2	44.3271	5.75	41.25	81.7134	2.3061
wt3	53.1342	8.5	53	81.4132	2.9604
wt4	39.7212	5.5	34.75	77.1116	2.5391
wt5	44.5129	8.75	57	68.7355	2.8912
Mean	47.7385	7.2	47.35	77.9921	2.66858
SD	7.09151	1.51451	9.11832	5.49958	0.266168
ko1	9.1368	5.25	53.25	13.155	1.6419
ko2	6.6474	4.75	55	14.6879	1.6439
ko3	6.418	5.25	56.75	9.5288	1.5795
ko4	3.532	4.25	51.5	11.7273	1.3832
ko5	10.0657	4.5	41.75	8.3564	1.4419
Mean	7.15998	4.8	51.65	11.4911	1.53808
SD	2.56547	0.447214	5.86994	2.58461	0.119301

## Sheet: Figure 5b,5d,5e,5f,5g
Figure 5b
anti-HIF1α				anti-pMST1					anti-MST1					anti-pFOXO1 (Ser212)					anti-FOXO1
																			anti-ACTIN
Figure 5d
				anti-pMST1					anti-MST1					anti-ACTIN
anti-HIF1α
Figure 5e
anti-HIF1α				anti-pMST1					anti-MST1					anti-ACTIN
Figure 5f
anti-MST1				anti-FOXO1					anti-MST1
Figure 5g
anti-HIF1α				anti-MST1					anti-pFOXO1					anti-ACTIN

## Sheet: Figure 5c
Figure 5c
	HIF1α 0h	HIF1α 0.5h	HIF1α 1h	HIF1α 3h		pFOXO1 0h	pFOXO1 0.5h	pFOXO1 1h	pFOXO1 3h		pMST1 0h	pMST1 0.5h	pMST1 1h	pMST1 3h
1	0.9593	1.5461	6.9914	9.3184		1.2023	1.04	2.2979	2.3817		1.2843	2.8002	2.92	4.2642
2	0.993	1.662	5.7599	10.4004		0.9798	0.9077	2.4577	2.5768		0.8284	2.8825	3.0367	4.521
3	1.0477	1.6141	5.7352	10.4183		0.8179	0.7381	2.615	2.751		0.8873	2.512	2.9067	4.9627
Mean	1	1.6074	6.16217	10.0457		1	0.895267	2.45687	2.56983		1	2.73157	2.95447	4.58263
SD	0.0446138	0.0582398	0.718243	0.629924		0.192994	0.151334	0.158552	0.184749		0.247966	0.194552	0.071526	0.353305

## Sheet: Figure 6c, 6e
Figure 6c
	siCont					siMST1
	Normoxia		Hypoxia			Normoxia		Hypoxia
	-VEGF	+VEGF	-VEGF	+VEGF		-VEGF	+VEGF	-VEGF	+VEGF
1	93.1969	3.2638	96.9047	54.2308		96.5535	9.3181	99.581	18.2618
2	99.227	4.676	97.5598	57.4355		90.9741	9.1521	108.239	8.7919
3	107.576	4.5638	109.063	70.5693		112.472	2.2307	114.883	13.9386
Mean	100	4.16787	101.176	60.7452		100	6.9003	107.568	13.6641
SD	7.2207	0.784952	6.83857	8.6575		11.1559	4.04484	7.67306	4.74091
Figure 6e
	GFP-FOXO1-WT		GFP-FOXO1-S212A
	CTL	FLAG-MST1	CTL	FLAG-MST1
1	6.81818	41.8605	2.17391	4.87805
2	10.5263	50	4.25532	5.26316
3	7.14286	39.3939	5.26316	2.27273
4	10.8108	24.2424	3.0303	6.45161
Mean	8.82454	38.8742	3.68067	4.71639
SD	2.13657	10.7558	1.35742	1.7614

## Sheet: Figure 6d
Figure 6d
	Cytoplasmic fraction			Nuclear Fraction
anti-MST1
anti-FOXO1
anti-LAMINB1
anti-GAPDH

## Sheet: Figure 7c
Figure 7c
	Wound closure rate
	siCont	siMST1	siFOXO1
	0.5422	0.1756	0.2178
	0.45	0.3789	0.2178
	0.5556	0.2978	0.2256
	0.5556	0.1756	0.1767
	0.5511	0.1767	0.2511
	0.5	0.2344	0.3922
	0.5167	0.1478	0.3211
	0.5156	0.18	0.19
	0.5544	0.1989	0.33
	0.5556	0.21	0.167
	0.53	0.1256	0.15
	0.5544	0.2089	0.2444
	0.5556	0.0422	0.2511
	0.51	0.1	0.2744
	0.4733	0.2333	0.2156
Mean	0.528007	0.19238	0.241653
SD	0.0334298	0.0794923	0.0659948

## Sheet: Figure 7c-1
Figure 7c	Distance from origin
	0	0.5h	1h	1.5h	2h	2.5h	3h	3.5h	4h	4.5h	5h	5.5h	6h	6.5h	7h	7.5h	8h	8.5h	9h	9.5h	10h	10.5h	11h	11.5h	12h	12.5h	13h	13.5h	14h	14.5h	15h
siCont	0	5.4265	11.4825	19.4182	29.234	40.653	48.6186	60.2101	69.1417	76.9796	84.2852	89.8787	95.7291	105.019	112.474	125.539	135.805	150.973	160.027	167.857	175.495	183.004	198.758	219.329	229.572	236.077	241.482	245.69	252.223	259.801	268.667
	0	4.6797	10.4169	19.3339	30.2285	40.9005	53.1368	62.8139	74.0757	86.1387	97.6975	108.32	117.995	126.816	134.987	143.231	150.138	157.102	164.968	172.5	175.666	188.49	196.627	205.065	216.44	227.654	237.178	247.29	256.21	262.371	268.716
	0	4.993	12.1146	18.9731	26.857	36.6678	48.6576	60.1149	72.9206	84.1282	98.5608	113.407	127.498	137.659	145.714	155.568	166.663	182.456	207.276	223.511	238.167	250.92	277.38	285.24	291.751	298.478	302.236	303.682	307.354	308.519	313.028
siMST1	0	5.1753	12.9793	21.9838	30.8173	39.4239	48.5464	55.9626	63.9783	71.2217	79.1619	86.4942	93.0529	100.852	110.591	120.662	125.32	136.103	146.635	155.799	166.525	175.131	180.729	184.955	189.016	193.273	202.329	211.463	214.159	223.06	231.538
	0	2.9371	7.6335	11.8681	17.4684	22.6672	28.8808	34.52	43.6655	53.0964	57.9467	62.7486	68.8591	73.0016	78.0661	81.6658	84.233	86.2925	88.5728	90.9163	92.5184	93.2224	97.4596	102.685	108.403	113.829	118.645	123.616	126.734	128.359	132.127
	0	2.9264	9.5119	19.2277	29.0368	38.1165	47.7537	59.2281	70.5225	80.2436	88.5684	95.1181	100.878	107.575	111.865	113.108	115.675	121.211	121.611	121.406	122.454	125.441	131.463	136.911	142.937	148.114	153.775	159.283	164.493	169.978	174.973
siFOXO1	0	5.199	10.2613	15.5261	20.5747	25.8809	30.6804	33.9759	36.8443	44.0894	51.4374	54.5237	58.5339	64.9662	72.5269	80.767	88.9074	99.8476	109.305	116.61	122.774	127.403	132.293	135.238	137.074	134.873	132.034	135.17	139.519	144.256	147.092
	0	3.0165	9.1283	14.1489	19.3043	24.9542	29.4226	33.5029	36.9179	37.7624	38.6466	41.4527	47.0093	51.7443	56.1073	64.4862	73.5548	83.418	94.989	103.396	108.145	115.584	122.833	126.571	126.802	126.132	128.225	131.598	136.53	142.172	144.316
	0	3.1771	6.937	9.9138	12.6901	16.977	16.2813	19.4266	24.1183	28.2398	32.676	37.213	39.6737	46.275	53.9204	63.0661	72.4646	82.0952	87.4385	90.999	94.1185	97.4236	98.9748	105.441	111.863	116.364	120.16	122.03	123.454	125.734	127.471

[truncated: 18 more sheets: Figure 7d, Figure 7d-1, Figure 7e, Figure 7f, Figure 7h, Figure 8c, Sup. Figure 1e, Sup.Figure 2c, Sup.Figure 3c, Sup.Figure 4d, Sup.Figure 6a, 6b, 6d, Sup.Figure 7b, 7d, Sup.Figure 7a, 7c, 7e, 7f, 7g, Sup.Figure 8b, Sup.Figure 8g, Sup.Figure 10b, Sup.Figure 10c, 10d, Sup.Figure 11h]
